# Supplementary material for: TGF-β signaling mediates crosstalk between CD8+ T cells and CD39+ induced Treg cells in autoimmune inflammation
Source: J Biomed Sci. 2026 Feb 24;33:21. doi: 10.1186/s12929-026-01228-z (PMC12933926; doi:10.1186/s12929-026-01228-z)
Supplement: Supplementary file 2 — Additional file2 (XLSX 19 KB) [file 12929_2026_1228_MOESM2_ESM.xlsx]

## Sheet: Sheet1
	Table S1
	gene_name	CD4_Only	CD4_CD8
	Klra13-ps	1.39e-17	50.2236
	Klrc2	1.39e-17	34.1521
	Gja5	1.39e-17	32.1432
	Trav9n-3	1.39e-17	31.1387
	S100a9	1.39e-17	27.1209
	Ppp2r2c	1.39e-17	25.112
	Gm2004	1.39e-17	24.1075
	Ighg3	1.39e-17	24.1075
	Ngp	1.39e-17	23.103
	Gm14009	1.39e-17	22.0986
	Chil3	1.39e-17	22.0986
	Trav4n-4	1.39e-17	22.0986
	S100a8	1.39e-17	20.0896
	Ifngas1	1.39e-17	16.0718
	Gbp10	2.98629	396.763
	Gm38247	1.39e-17	15.0673
	Klra3	1.39e-17	15.0673
	Ighj2	1.39e-17	14.0629
	Csf2rb2	1.39e-17	14.0629
	Gm44174	0.995171	88.3932
	Gm4841	2.98629	230.023
	Plac8	11.9463	655.915
	Gzmb	1.99073	114.509
	Ccr2	0.995171	45.2012
	Kcnc1	0.995171	41.1834
	Cd8a	92.5864	3386.05
	Ly6c2	19.9108	690.067
	Cxcr3	13.9374	479.129
	Mpeg1	4.9774	167.746
	Gm16224	0.995171	36.1611
	Ly6a	153.315	4951
	Gm44175	6.96852	218.973
	Lyz2	1.99073	64.286
	Pik3ap1	0.995171	33.1477
	Klrc1	2.98629	80.3575
	Gm43698	2.98629	79.353
	F830016B08Rik	5.97296	142.634
	Gm5970	9.95519	235.045
	Ccl1	0.995171	25.112
	Iigp1	269.795	5929.35
	Igkc	3.98185	83.3708
	Itgax	0.995171	22.0986
	Ccl3	0.995171	22.0986
	Car2	7.96407	153.683
	Gnmt	0.995171	18.0807
	Muc2	1.99073	34.1521
	Igha	42.8085	691.071
	Gbp6	80.6397	1189.29
	Slamf7	5.97296	89.3976
	Cd8b1	136.391	1985.82
	Crtam	4.9774	70.3128
	Tbx21	6.96852	97.4333
	BC023105	1.99073	28.1254
	A930002I21Rik	3.98185	53.2369
	Gzma	2.98629	40.1789
	Vldlr	2.98629	40.1789
	Gbp2	990.578	11978.2
	Ifit1bl1	35.8397	433.929
	Gm33104	7.96407	95.4244
	H2-Ab1	9.95519	115.514
	Tigit	4.9774	58.2593
	Abcb1a	5.97296	68.3039
	Oas1a	2.98629	34.1521
	Gm4951	53.7597	576.562
	Gas7	1.99073	22.0986
	Gm31718	9.95519	105.469
	Plek	8.95963	94.4199
	Ifi213	107.52	1084.82
	Nkg7	59.733	601.674
	Mgarp	24.8885	240.067
	Klrk1	16.9241	162.723
	AA467197	8.95963	85.3798
	Slc6a19	7.96407	74.3307
	Adgrg5	26.8796	245.089
	Ccl22	13.9374	126.563
	Ifit1	27.8752	250.112
	Nuak2	10.9507	98.4378
	Ttc39c	5.97296	51.228
	Lgals7	2.98629	25.112
	Upp1	2.98629	25.112
	Scin	4.9774	40.1789
	Ccr5	8.95963	70.3128
	Lcn10	20.9063	160.715
	Sema6d	15.9285	122.545
	Ninj2	5.97296	46.2057
	AW112010	369.351	2793.41
	1500009L16Rik	13.9374	105.469
	Smpdl3b	16.9241	127.567
	Gm17334	12.9419	95.4244
	H2-Aa	8.95963	66.295
	Lag3	70.6841	507.254
	Gm16161	5.97296	43.1923
	Ifi214	60.7286	431.92
	Mx1	4.9774	35.1566
	Npas2	15.9285	110.491
	Ak4	13.9374	96.4289
	Gm17767	13.9374	95.4244
	Eomes	16.9241	115.514
	Baiap3	25.8841	174.777
	Lrrk1	6.96852	47.2102
	Aldoc	46.7908	312.389
	S100a6	49.7774	331.473
	Smad3	19.9108	132.59
	Rtp4	63.7152	417.857
	Nedd4	61.7241	404.799
	Lilr4b	6.96852	46.2057
	Tbkbp1	4.9774	33.1477
	Ifi206	244.906	1586.05
	Gm12185	74.6664	472.098
	Csf1	4.9774	31.1387
	Smim3	9.95519	61.2726
	Slpi	8.95963	54.2414
	Gm28053	9.95519	59.2637
	Il12rb2	25.8841	147.657
	Srgap3	8.95963	51.228
	Il12rb1	70.6841	398.772
	Itgae	1754.17	9803.56
	Cybb	8.95963	50.2236
	Fscn1	11.9463	66.295
	Prelid2	20.9063	115.514
	Gm19705	40.8174	219.978
	Gpr15	24.8885	133.594
	Gm6030	6.96852	37.1655
	Cmpk2	67.6975	354.576
	Ly6c1	149.333	781.473
	Atp8b4	68.693	358.594
	Ube2l6	16.9241	88.3932
	Irf7	98.5597	507.254
	Hip1r	95.573	489.174
	Cfap77	7.96407	41.1834
	Hip1	9.95519	51.228
	Gbp4	1330.06	6723.88
	Chst11	31.8574	160.715
	Tm6sf1	25.8841	130.581
	Gm12216	48.7819	239.063
	Gbp3	306.631	1498.66
	Serpina3g	33.8485	164.732
	Unc93b1	66.7019	322.433
	Pafah1b3	45.7952	218.973
	Gbp8	424.107	2006.92
	Il15ra	41.813	197.88
	Irgm1	925.867	4368.41
	Ifit3	52.7641	249.107
	H2-Eb1	11.9463	56.2503
	Klrd1	170.24	794.531
	Fgl2	44.7997	208.929
	B3gnt5	44.7997	207.924
	Actn2	24.8885	114.509
	Ccl5	15.9285	72.3217
	Gbp11	17.9196	80.3575
	Stat1	1380.84	6157.36
	Cxcr6	24.8885	110.491
	Cd74	86.613	382.701
	Dapk2	30.8619	135.603
	Oas3	88.6041	384.71
	Myo1f	154.311	665.96
	Unc13a	88.6041	381.697
	Bnip3	147.342	633.817
	Itga7	92.5864	397.768
	Tgtp2	488.818	2080.24
	Gm19585	38.8263	164.732
	Phf11a	26.8796	113.505
	Gbp9	546.56	2291.18
	Pygl	52.7641	220.982
	Entpd1	365.369	1526.78
	Cd160	21.9019	91.4066
	Irf1	1270.33	5191.07
	Gbp5	679.965	2734.15
	Scpep1	168.249	667.969
	Ifit3b	18.9152	75.3351
	Bst2	107.52	424.888
	Ms4a4c	40.8174	160.715
	Haao	47.7863	181.808
	Irf8	488.818	1856.25
	Gm10736	46.7908	177.79
	Zbp1	787.485	2981.25
	Gbp7	683.947	2573.44
	4933412E12Rik	109.511	409.821
	H2-Q5	74.6664	279.241
	Gm12250	541.582	2002.9
	Lair1	64.7108	237.054
	Ifi208	287.715	1045.65
	Egln3	195.129	699.107
	Tnfrsf9	251.875	876.897
	Kcna2	40.8174	139.621
	Pglyrp1	64.7108	219.978
	Aldoa	2822.4	9567.52
	Nacc2	180.195	606.696
	Batf	58.7374	196.875
	Anxa2	158.293	529.353
	Tpi1	1313.14	4386.49
	Cd7	234.951	776.451
	Arrdc4	94.5775	308.371
	F730311O21Rik	40.8174	130.581
	Zbtb32	49.7774	157.701
	Lad1	98.5597	309.375
	Tmem254c	119.466	374.665
	Apol7e	235.946	734.263
	H2-Q6	267.804	831.696
	Ifi209	751.645	2276.11
	Runx3	907.947	2732.14
	Insl3	67.6975	203.906
	Igtp	3662.65	10550.9
	Epsti1	345.458	986.384
	Tapbpl	564.48	1610.16
	Cd274	412.16	1174.22
	Jak3	2235.02	6268.86
	Tap1	3443.63	9592.63
	Gm1966	1741.23	4813.39
	Rps27rt	12222.4	4496.98
	Prickle1	487.822	172.768
	Usp27x	744.676	261.161
	Dock4	497.778	173.773
	Snn	843.236	289.286
	P2ry1	640.142	216.964
	Acvr1c	1211.59	409.821
	Fsd1l	595.342	200.893
	Tead1	913.92	299.331
	Nol4l	466.916	150.67
	Sfrp2	485.831	152.679
	Nav1	1400.75	434.933
	Cpe	173.226	53.2369
	Enah	963.698	294.308
	St3gal2	708.836	215.96
	Akr1c18	581.405	175.781
	H19	793.458	235.045
	Adgra3	104.533	30.1343
	Setbp1	1002.52	277.232
	Pstpip2	113.493	31.1387
	Stxbp6	472.889	129.576
	Arhgef40	318.578	86.3842
	Pkhd1l1	259.84	69.3084
	Gm32569	64.7108	16.0718
	Nupr1	256.853	63.2816
	Gpt2	252.871	62.2771
	Adamtsl2	702.862	169.755
	Pik3c2b	262.826	63.2816
	Podxl	149.333	35.1566
	Sox4	1106.06	246.094
	Gm8113	124.444	27.1209
	Sema4c	238.933	48.2146
	Gm10384	79.6441	15.0673
	Fermt1	145.351	27.1209
	Alox15	102.542	19.0852
	Prok1	159.289	28.1254
	Coro6	77.653	13.0584
	Pycr1	115.484	19.0852
	Acsl6	932.836	148.661
	Col1a2	40.8174	6.02716
	Gm45640	61.7241	9.04055
	Notch3	254.862	36.1611
	Tcrg-C3	78.6486	11.0495
	Gm18194	402.204	55.2459
	Hrh3	38.8263	5.0227
	Nrep	357.404	46.2057
	Gm45592	25.8841	3.01377
	Slc15a1	26.8796	3.01377
	Gm44210	28.8708	3.01377
	Gm11007	29.8663	3.01377
	Glp1r	40.8174	4.01823
	Sulf1	21.9019	2.00931
	Gm45477	21.9019	2.00931
	Gm29050	22.8974	2.00931
	Entpd4b	48.7819	4.01823
	Zfp969	40.8174	3.01377
	Csn2	33.8485	2.00931
	Dixdc1	17.9196	1.00485
	Fam84a	17.9196	1.00485
	Rdh1	20.9063	1.00485
	Sox8	28.8708	1.00485
	Arg1	14.933	1.39e-17
	Gm45644	15.9285	1.39e-17
	Cgnl1	21.9019	1.39e-17
	Slc2a5	24.8885	1.39e-17
	Trgj3	24.8885	1.39e-17
	Papln	27.8752	1.39e-17
